# Supplementary material for: L-Tyrosine Limits Mycobacterial Survival in Tuberculous Granuloma
Source: Pathogens. 2023 Apr 28;12(5):654. doi: 10.3390/pathogens12050654 (PMC10221957; doi:10.3390/pathogens12050654)
Supplement: Supplementary file 1 [file pathogens-12-00654-s001.zip]

Archive with 1 entries (1 files):
- pathogens-2270851-Supplementary Material.pdf
